# Supplementary material for: Distance to native climatic niche margins explains establishment success of alien mammals
Source: Nat Commun. 2021 Apr 21;12:2353. doi: 10.1038/s41467-021-22693-0 (PMC8060396; doi:10.1038/s41467-021-22693-0)
Supplement: Supplementary file 4 — Supplementary Data 1 [file 41467_2021_22693_MOESM4_ESM.xlsx]

## Sheet: Sheet1
	mean TSS	sd TSS	ai	pdryq	pwarmq	pwetq	tcoldq	tdr	ts	twarmq
Acomys cahirinus	0.987	0.008	0.291	0.007	0.418	0.309	0.146	0.097	0.046	0.224
Alces alces	0.982	0.007	0.027	0.136	0.252	0.365	0.581	0.196	0.04	0.292
Alopex lagopus	0.983	0.008	0.03	0.235	0.203	0.522	0.239	0.127	0.035	0.041
Ammotragus lervia	0.986	0.005	0.135	0.014	0.374	0.311	0.212	0.152	0.01	0.474
Antilocapra americana	0.99	0.008	0.093	0.441	0.159	0.101	0.213	0.081	0.092	0.092
Atlantoxerus getulus	0.995	0.004	0.184	0.046	0.506	0.359	0.383	0.281	0.112	0.7
Axis axis	0.993	0.007	0.094	0.119	0.438	0.542	0.28	0.201	0.027	0.021
Bandicota indica	0.989	0.006	0.036	0.098	0.52	0.38	0.24	0.336	0.058	0.03
Bettongia gaimardi	0.999	0.003	0.029	0.057	0.764	0.066	0.454	0.041	0.741	0.418
Bettongia penicillata	0.995	0.01	0.077	0.138	0.359	0.125	0.401	0.408	0.236	0.83
Boselaphus tragocamelus	0.994	0.005	0.03	0.053	0.448	0.593	0.271	0.297	0.047	0.022
Callithrix jacchus	0.994	0.006	0.086	0.026	0.646	0.275	0.182	0.074	0.054	0.09
Callosciurus erythraeus	0.988	0.008	0.039	0.089	0.435	0.25	0.262	0.165	0.076	0.269
Canis aureus	0.959	0.009	0.004	0.018	0.51	0.467	0.175	0.027	0.076	0.175
Capra ibex	0.996	0.007	0.073	0.169	0.468	0.431	0.476	0.204	0.573	0.262
Capreolus capreolus	0.99	0.006	0.028	0.186	0.356	0.241	0.431	0.085	0.068	0.066
Castor canadensis	0.97	0.01	0.028	0.222	0.553	0.402	0.374	0.089	0.337	0.064
Cebus albifrons	0.987	0.007	0.025	0.04	0.843	0.045	0.092	0.089	0.044	0.088
Cebus apella	0.992	0.006	0.054	0.017	0.365	0.157	0.294	0.385	0.173	0.021
Cercopithecus mona	0.996	0.004	0.196	0.112	0.757	0.184	0.108	0.061	0.047	0.049
Cervus elaphus	0.95	0.022	0.092	0.02	0.383	0.211	0.623	0.204	0.087	0.013
Chlorocebus aethiops	0.99	0.004	0.023	0.198	0.508	0.198	0.588	0.017	0.037	0.135
Connochaetes taurinus	0.989	0.007	0.141	0.023	0.375	0.278	0.451	0.043	0.058	0.055
Crocidura suaveolens	0.977	0.008	0.37	0.193	0.345	0.23	0.445	0.164	0.069	0.125
Dasyprocta leporina	0.994	0.005	0.063	0.136	0.496	0.059	0.215	0.306	0.127	0.014
Dasypus novemcinctus	0.965	0.009	0.027	0.046	0.145	0.137	0.585	0.072	0.098	0.05
Daubentonia madagascariensis	0.995	0.007	0.225	0.058	0.745	0.229	0.216	0.418	0.189	0.544
Dendrolagus matschiei	0.995	0.01	0.081	0.22	0.732	0.184	0.178	0.134	0.232	0.8
Didelphis marsupialis	0.983	0.007	0.026	0.009	0.627	0.177	0.358	0.051	0.073	0.01
Dipodomys ordii	0.992	0.006	0.078	0.366	0.349	0.257	0.389	0.032	0.169	0.062
Equus quagga	0.979	0.007	0.195	0.012	0.45	0.126	0.123	0.046	0.022	0.052
Erinaceus europaeus	0.99	0.004	0.213	0.214	0.354	0.175	0.212	0.142	0.086	0.019
Eulemur coronatus	0.999	0.005	0.626	0.164	0.551	0.015	0.075	0.324	0.101	0.763
Eulemur fulvus	0.998	0.003	0.246	0.087	0.767	0.247	0.23	0.716	0.084	0.467
Eulemur mongoz	1	0.003	0.296	0.007	0.234	0.125	0.241	0.946	0.459	0.08
Euphractus sexcinctus	0.977	0.009	0.039	0.05	0.368	0.189	0.453	0.061	0.037	0.022
Funambulus pennantii	0.989	0.006	0.071	0.023	0.442	0.667	0.269	0.173	0.076	0.024
Genetta genetta	0.971	0.007	0.103	0.013	0.317	0.157	0.57	0.025	0.051	0.069
Giraffa camelopardalis	0.976	0.008	0.134	0.019	0.295	0.15	0.541	0.05	0.067	0.052
Glis glis	0.991	0.005	0.104	0.273	0.367	0.329	0.519	0.13	0.191	0.03
Hemitragus jemlahicus	0.995	0.006	0.233	0.209	0.694	0.597	0.366	0.4	0.108	0.119
Herpestes edwardsii	0.985	0.008	0.119	0.086	0.445	0.579	0.245	0.231	0.049	0.007
Herpestes ichneumon	0.963	0.01	0.014	0.002	0.535	0.216	0.498	0.029	0.088	0.047
Herpestes javanicus	0.966	0.014	0.081	0.05	0.521	0.441	0.307	0.269	0.143	0.047
Hippopotamus amphibius	0.958	0.009	0.022	0.005	0.453	0.125	0.413	0.012	0.046	0.03
Hippotragus equinus	0.988	0.008	0.195	0.045	0.359	0.14	0.295	0.062	0.118	0.021
Hylobates lar	0.984	0.009	0.06	0.154	0.63	0.236	0.149	0.285	0.131	0.257
Hystrix brachyura	0.985	0.006	0.022	0.185	0.465	0.326	0.273	0.145	0.081	0.278
Isoodon auratus	0.997	0.007	0.277	0.599	0.487	0.329	0.563	0.379	0.136	0.014
Isoodon obesulus	0.995	0.005	0.072	0.075	0.683	0.168	0.5	0.12	0.085	0.163
Kobus kob	0.99	0.008	0.091	0.062	0.313	0.097	0.512	0.08	0.005	0.07
Kobus leche	0.994	0.007	0.135	0.205	0.226	0.341	0.47	0.122	0.515	0.047
Lama guanicoe	0.99	0.008	0.073	0.014	0.538	0.292	0.381	0.061	0.045	0.039
Lasiorhinus latifrons	0.997	0.006	0.028	0.016	0.275	0.142	0.429	0.165	0.531	0.721
Leporillus conditor	0.993	0.012	0.284	0.134	0.207	0.075	0.266	0.6	0.579	0.735
Lepus americanus	0.977	0.005	0.053	0.095	0.466	0.605	0.361	0.124	0.308	0.122
Lepus arcticus	0.99	0.007	0.032	0.385	0.193	0.281	0.533	0.076	0.043	0.139
Lepus californicus	0.978	0.008	0.017	0.374	0.313	0.161	0.42	0.01	0.05	0.029
Lepus europaeus	0.975	0.01	0.208	0.226	0.409	0.359	0.485	0.141	0.109	0.097
Lepus nigricollis	0.991	0.006	0.01	0.069	0.246	0.62	0.246	0.099	0.026	0.032
Lepus timidus	0.976	0.008	0.14	0.049	0.449	0.295	0.325	0.195	0.117	0.262
Loxodonta africana	0.967	0.009	0.018	0.002	0.433	0.125	0.409	0.053	0.04	0.025
Lycaon pictus	0.975	0.009	0.101	0.015	0.216	0.083	0.573	0.069	0.147	0.039
Lynx lynx	0.961	0.009	0.029	0.048	0.216	0.246	0.689	0.025	0.135	0.033
Macaca arctoides	0.99	0.007	0.061	0.121	0.451	0.18	0.156	0.241	0.119	0.181
Macaca cyclopis	1	0.003	0.058	0.645	0.496	0.138	0.141	0.022	0.028	0.831
Macaca fascicularis	0.987	0.007	0.027	0.213	0.576	0.198	0.212	0.18	0.031	0.172
Macaca fuscata	0.997	0.006	0.281	0.033	0.47	0.318	0.315	0.041	0.274	0.528
Macaca mulatta	0.986	0.006	0.023	0.009	0.606	0.376	0.303	0.407	0.118	0.03
Macaca nemestrina	0.994	0.007	0.098	0.131	0.662	0.17	0.084	0.067	0.243	0.285
Macaca nigra	1	0	0.051	0	0	0.067	0.06	0.002	0	0.144
Macropus agilis	0.994	0.005	0.235	0.082	0.571	0.399	0.231	0.272	0.077	0.311
Macropus dorsalis	0.995	0.007	0.304	0.043	0.615	0.273	0.255	0.162	0.299	0.34
Macropus fuliginosus	0.996	0.006	0.07	0.014	0.387	0.197	0.489	0.028	0.178	0.183
Macropus giganteus	0.987	0.007	0.188	0.041	0.602	0.272	0.332	0.044	0.186	0.094
Macropus parma	0.997	0.007	0.065	0.029	0.584	0.297	0.276	0.057	0.65	0.393
Macropus robustus	0.988	0.008	0.206	0.041	0.385	0.115	0.207	0.041	0.075	0.079
Macropus rufogriseus	0.994	0.005	0.176	0.039	0.658	0.197	0.398	0.162	0.449	0.008
Marmota bobak	0.995	0.005	0.166	0.085	0.597	0.336	0.32	0.143	0.186	0.014
Marmota camtschatica	0.983	0.006	0.044	0.039	0.48	0.568	0.273	0.15	0.116	0.175
Marmota monax	0.986	0.005	0.117	0.175	0.295	0.12	0.209	0.064	0.317	0.121
Martes americana	0.979	0.005	0.093	0.084	0.458	0.678	0.278	0.16	0.292	0.132
Martes martes	0.987	0.006	0.078	0.209	0.249	0.154	0.363	0.145	0.09	0.069
Martes melampus	0.998	0.004	0.207	0.024	0.487	0.304	0.334	0.013	0.257	0.518
Martes pennanti	0.98	0.005	0.047	0.185	0.325	0.479	0.316	0.112	0.289	0.107
Meles meles	0.988	0.006	0.024	0.226	0.197	0.072	0.37	0.085	0.022	0.128
Mephitis mephitis	0.978	0.007	0.033	0.371	0.457	0.292	0.376	0.031	0.232	0.027
Meriones unguiculatus	0.988	0.007	0.088	0.088	0.314	0.27	0.48	0.081	0.292	0.213
Moschus moschiferus	0.99	0.006	0.069	0.088	0.483	0.229	0.45	0.07	0.112	0.111
Mungos mungo	0.977	0.007	0.078	0.004	0.458	0.203	0.546	0.036	0.063	0.013
Muntiacus muntjak	0.992	0.007	0.038	0.141	0.558	0.06	0.027	0.224	0.153	0.233
Muntiacus reevesi	0.996	0.007	0.054	0.277	0.295	0.069	0.19	0.117	0.01	0.418
Muscardinus avellanarius	0.992	0.006	0.071	0.301	0.246	0.251	0.391	0.167	0.212	0.011
Mustela erminea	0.986	0.007	0.012	0.007	0.202	0.143	0.285	0.018	0.086	0.042
Mustela nivalis	0.985	0.007	0.057	0.07	0.582	0.399	0.369	0.075	0.024	0.016
Mustela putorius	0.991	0.006	0.04	0.272	0.381	0.311	0.377	0.123	0.134	0.027
Mustela sibirica	0.979	0.006	0.049	0.038	0.322	0.312	0.508	0.062	0.11	0.441
Myocastor coypus	0.983	0.007	0.057	0.032	0.627	0.187	0.318	0.012	0.069	0.033
Myodes glareolus	0.989	0.008	0.062	0.254	0.27	0.305	0.454	0.075	0.142	0.037
Myodes rutilus	0.973	0.008	0.029	0.045	0.258	0.267	0.499	0.012	0.078	0.039
Myrmecobius fasciatus	0.998	0.005	0.06	0.151	0.32	0.242	0.443	0.057	0.697	0.8
Nasua nasua	0.985	0.007	0.144	0.075	0.392	0.166	0.361	0.073	0.04	0.009
Neovison vison	0.97	0.011	0.118	0.137	0.594	0.471	0.32	0.158	0.387	0.086
Nesotragus moschatus	0.989	0.006	0.177	0.047	0.559	0.161	0.328	0.163	0.025	0.121
Nyctereutes procyonoides	0.992	0.007	0.093	0.075	0.286	0.053	0.147	0.219	0.149	0.471
Nycticebus coucang	0.994	0.006	0.059	0.155	0.685	0.197	0.103	0.296	0.368	0.418
Odocoileus hemionus	0.98	0.006	0.15	0.379	0.415	0.353	0.411	0.031	0.107	0.156
Odocoileus virginianus	0.946	0.014	0.042	0.348	0.284	0.189	0.324	0.084	0.329	0.083
Ondatra zibethicus	0.973	0.009	0.014	0.196	0.532	0.41	0.414	0.072	0.35	0.066
Onychogalea unguifera	0.996	0.007	0.207	0.003	0.225	0.267	0.49	0.1	0.244	0.263
Oreamnos americanus	0.992	0.005	0.108	0.13	0.407	0.665	0.322	0.034	0.191	0.06
Ornithorhynchus anatinus	0.992	0.006	0.138	0.031	0.701	0.249	0.331	0.086	0.342	0.053
Oryx gazella	0.995	0.005	0.236	0.036	0.338	0.21	0.257	0.053	0.136	0.03
Ovibos moschatus	0.993	0.006	0.049	0.18	0.111	0.372	0.28	0.034	0.031	0.2
Ovis ammon	0.989	0.006	0.172	0.071	0.176	0.037	0.542	0.074	0.111	0.064
Ovis canadensis	0.984	0.006	0.17	0.341	0.328	0.112	0.351	0.203	0.095	0.197
Paguma larvata	0.979	0.007	0.091	0.143	0.481	0.303	0.299	0.224	0.069	0.355
Pan troglodytes	0.983	0.007	0.202	0.003	0.561	0.081	0.314	0.011	0.011	0.006
Paradoxurus hermaphroditus	0.982	0.006	0.031	0.137	0.597	0.336	0.172	0.382	0.054	0.054
Parantechinus apicalis	1	0	0.177	0.173	0.393	0.189	0.331	0.083	0.777	0.714
Perameles gunnii	0.997	0.006	0.053	0.045	0.763	0.185	0.474	0.068	0.802	0.455
Peromyscus maniculatus	0.971	0.007	0.136	0.391	0.43	0.318	0.352	0.029	0.177	0.056
Petaurus breviceps	0.977	0.011	0.22	0.064	0.66	0.277	0.259	0.185	0.237	0.181
Petrogale penicillata	0.997	0.005	0.205	0.201	0.643	0.291	0.335	0.138	0.721	0.29
Phascolarctos cinereus	0.99	0.007	0.085	0.03	0.662	0.245	0.306	0.086	0.219	0.056
Potamochoerus porcus	0.985	0.007	0.154	0.003	0.475	0.068	0.347	0.049	0.013	0.006
Potorous tridactylus	0.996	0.006	0.11	0.054	0.761	0.281	0.418	0.149	0.63	0.011
Procapra gutturosa	0.995	0.007	0.03	0.158	0.294	0.141	0.341	0.073	0.388	0.054
Procolobus kirkii	0.997	0.018	0.354	0.281	0.574	0.368	0.516	0.395	0.427	0.107
Procyon lotor	0.951	0.013	0.031	0.387	0.351	0.197	0.243	0.067	0.21	0.02
Pseudalopex griseus	0.99	0.006	0.047	0.01	0.722	0.21	0.459	0.027	0.085	0.064
Pseudocheirus occidentalis	0.999	0.004	0.134	0.035	0.393	0.29	0.391	0.252	0.145	0.681
Pseudois nayaur	0.996	0.007	0.128	0.026	0.349	0.264	0.231	0.031	0.165	0.085
Rangifer tarandus	0.981	0.008	0.044	0.045	0.072	0.319	0.427	0.005	0.042	0.035
Rattus argentiventer	0.989	0.007	0.046	0.228	0.349	0.094	0.21	0.255	0.034	0.162
Rattus nitidus	0.99	0.007	0.061	0.02	0.463	0.328	0.329	0.087	0.102	0.337
Rattus praetor	0.996	0.005	0.038	0.238	0.397	0.091	0.143	0.025	0.672	0.569
Rattus tanezumi	0.985	0.006	0.078	0.093	0.27	0.194	0.313	0.249	0.159	0.385
Rhinolophus ferrumequinum	0.974	0.007	0.067	0.106	0.49	0.278	0.487	0.155	0.024	0.076
Rhizomys sumatrensis	0.985	0.007	0.067	0.137	0.529	0.194	0.167	0.273	0.105	0.239
Rupicapra rupicapra	0.992	0.006	0.062	0.129	0.552	0.411	0.442	0.274	0.236	0.061
Rusa timorensis	0.994	0.011	0.265	0.094	0.773	0.087	0.124	0.319	0.268	0.724
Rusa unicolor	0.985	0.005	0.039	0.121	0.594	0.345	0.221	0.462	0.06	0.082
Saimiri sciureus	0.99	0.008	0.064	0.017	0.572	0.001	0.022	0.099	0.111	0.017
Sciurus aberti	0.993	0.008	0.19	0.509	0.45	0.372	0.34	0.142	0.221	0.105
Sciurus carolinensis	0.995	0.005	0.118	0.121	0.449	0.316	0.264	0.046	0.405	0.13
Sciurus niger	0.993	0.007	0.098	0.184	0.405	0.325	0.235	0.092	0.174	0.104
Sciurus vulgaris	0.97	0.008	0.066	0.08	0.269	0.316	0.534	0.069	0.071	0.093
Sorex cinereus	0.973	0.011	0.101	0.08	0.451	0.447	0.461	0.123	0.306	0.065
Spermophilus beecheyi	0.995	0.006	0.149	0.104	0.374	0.27	0.451	0.064	0.074	0.516
Spermophilus major	0.993	0.008	0.182	0.233	0.295	0.091	0.602	0.197	0.119	0.18
Spermophilus parryii	0.979	0.005	0.044	0.122	0.438	0.744	0.22	0.042	0.039	0.106
Spilocuscus maculatus	0.993	0.008	0.045	0.196	0.551	0.068	0.043	0.104	0.181	0.602
Suncus etruscus	0.959	0.01	0.081	0.254	0.374	0.224	0.635	0.02	0.063	0.035
Suncus murinus	0.98	0.006	0.061	0.171	0.527	0.42	0.207	0.429	0.04	0.053
Sus scrofa	0.951	0.013	0.203	0.245	0.171	0.24	0.457	0.243	0.072	0.03
Sylvilagus floridanus	0.962	0.014	0.033	0.219	0.199	0.313	0.287	0.047	0.163	0.076
Tachyglossus aculeatus	0.982	0.013	0.208	0.033	0.441	0.2	0.394	0.047	0.08	0.064
Talpa europaea	0.992	0.007	0.04	0.319	0.344	0.315	0.338	0.092	0.208	0.025
Tamias sibiricus	0.977	0.006	0.185	0.027	0.39	0.1	0.128	0.182	0.198	0.436
Tamias striatus	0.996	0.006	0.014	0.106	0.39	0.307	0.346	0.077	0.304	0.178
Tamias townsendii	0.996	0.008	0.074	0.032	0.191	0.429	0.346	0.48	0.249	0.377
Tamiasciurus hudsonicus	0.974	0.008	0.066	0.135	0.472	0.466	0.43	0.062	0.317	0.067
Tayassu pecari	0.979	0.007	0.043	0.028	0.349	0.149	0.483	0.055	0.045	0.006
Tenrec ecaudatus	0.995	0.006	0.181	0.006	0.607	0.077	0.122	0.184	0.061	0.548
Thylogale browni	0.994	0.007	0.011	0.027	0.652	0.093	0.081	0.02	0.377	0.616
Trachypithecus auratus	0.993	0.006	0.151	0.172	0.701	0.072	0.177	0.694	0.184	0.285
Tragelaphus strepsiceros	0.977	0.007	0.16	0.013	0.398	0.195	0.517	0.015	0.034	0.024
Trichosurus vulpecula	0.978	0.009	0.168	0.039	0.548	0.2	0.364	0.109	0.107	0.065
Varecia variegata	0.997	0.007	0.045	0.087	0.634	0.121	0.045	0.142	0.035	0.957
Viverra tangalunga	0.991	0.008	0.06	0.146	0.483	0.04	0.027	0.111	0.04	0.174
Viverra zibetha	0.989	0.007	0.088	0.052	0.502	0.311	0.255	0.189	0.091	0.237
Viverricula indica	0.985	0.006	0.075	0.108	0.512	0.389	0.264	0.418	0.068	0.082
Vulpes vulpes	0.984	0.006	0.015	0.1	0.554	0.183	0.434	0.069	0.022	0.01
Wallabia bicolor	0.991	0.006	0.181	0.045	0.725	0.315	0.303	0.11	0.274	0.069
Zaedyus pichiy	0.995	0.005	0.006	0.023	0.738	0.172	0.49	0.003	0.076	0.08
Mean	0.986	0.007	0.105	0.124	0.45	0.257	0.332	0.146	0.172	0.187
Sd	0.011	0.003	0.087	0.118	0.163	0.146	0.141	0.14	0.169	0.216
