# Supplementary material for: Distance to native climatic niche margins explains establishment success of alien mammals
Source: Nat Commun. 2021 Apr 21;12:2353. doi: 10.1038/s41467-021-22693-0 (PMC8060396; doi:10.1038/s41467-021-22693-0)
Supplement: Supplementary file 6 — Source Data [file 41467_2021_22693_MOESM6_ESM.xlsx]

## Sheet: Figure 1C
Figure 1C - Illustration of NMI for the ungulate Alces alces
COLUMN	DESCRIPTION
x	longitude of the introduction
y	latitude of the introduction
PC1	score of the introduction on the first axis of the PCA
PC2	score of the introduction on the second axis of the PCA
success	outcome of the establishment
sp	species introduced
NMI	Niche Margin Index
x	y	PC1	PC2	success	sp	NMI
171.083	-42.75	3.9596	-5.53273	0	Alces_alces	-6.63305
166.75	-45.9167	2.2348	-3.52035	0	Alces_alces	-1.65108
-146	63	-1.62117	-1.62117	1	Alces_alces	0.690441
-152.417	60.5833	-0.513995	-0.894315	1	Alces_alces	0.822301
-73.9167	44.0833	0.232708	-1.32457	0	Alces_alces	-0.198084
-135	58.75	0.025195	-1.47417	1	Alces_alces	0.0395845
-153.583	57.4167	0.393104	-2.35278	0	Alces_alces	-0.0412204
-60.9167	46.25	0.488684	-1.8929	1	Alces_alces	-0.251843
-62.9167	49.4167	-0.237202	-1.70632	1	Alces_alces	0.448321
-57.1667	49.1667	0.0004259089 -1.1691059 0.0004259089 -1.1691059	-1.16911	1	Alces_alces	0.099969
36	51.75	-0.490825	-0.590468	0	Alces_alces	0.199012

## Sheet: Figure 2
Figure 2 -NMI and establishment outcome
COLUMN	DESCRIPTION
x	longitude of the introduction
y	latitude of the introduction
success	outcome of the establishment
sp	species introduced
NMI	Niche Margin Index
x	y	success	sp	NMI
-36.3333	-54.4167	1	Rangifer_tarandus	-0.444802
-36.5833	-54.25	1	Rangifer_tarandus	-0.466416
-67.75	-54.4167	0	Rangifer_tarandus	-0.0539909
-169.583	56.5833	1	Rangifer_tarandus	0.235056
-153.583	57.4167	1	Rangifer_tarandus	-0.154878
-2.08332	55.25	0	Rangifer_tarandus	-0.0776254
-3.58332	57.0833	0	Rangifer_tarandus	-0.076298
-3.41666	55.5833	0	Rangifer_tarandus	-0.287089
-14.9167	65.75	1	Rangifer_tarandus	0.0290746
-18.4167	65.75	1	Rangifer_tarandus	0.231528
166.25	55.0833	1	Rangifer_tarandus	0.210079
-68.5833	-53.9167	1	Castor_canadensis	0.923558
-132.25	53.5833	0	Castor_canadensis	-0.095612
-153.083	57.5833	1	Castor_canadensis	-0.201609
-153	58.0833	1	Castor_canadensis	-0.0911217
-62.9167	49.4167	1	Castor_canadensis	0.239896
31.75	48.25	0	Castor_canadensis	0.841298
3.16668	47.5833	1	Castor_canadensis	0.669766
26.25	50.5833	0	Castor_canadensis	0.858669
27.5	62.5	1	Castor_canadensis	0.592762
-67.9167	-54.5833	1	Ondatra_zibethicus	0.890721
-123.333	48.8333	1	Ondatra_zibethicus	0.751867
-125.583	49.5833	1	Ondatra_zibethicus	-0.341014
-132.417	53.75	1	Ondatra_zibethicus	-0.176916
-164.25	54.75	1	Ondatra_zibethicus	-0.0011773
-132.75	55.5833	1	Ondatra_zibethicus	-1.80154
-169.583	56.5833	1	Ondatra_zibethicus	0.168705
-153.583	57.4167	1	Ondatra_zibethicus	-0.0737712
-152.75	58.25	1	Ondatra_zibethicus	0.0144804
-62.9167	49.4167	1	Ondatra_zibethicus	0.23422
-3.91666	56.25	1	Ondatra_zibethicus	0.10011
-2.74999	52.75	0	Ondatra_zibethicus	0.477426
-5.41666	56.4167	0	Ondatra_zibethicus	-0.454139
41.5	57	1	Ondatra_zibethicus	0.728389
42.0833	56.9167	1	Ondatra_zibethicus	0.737241
41.75	56.9167	1	Ondatra_zibethicus	0.732706
95.25	51.5833	1	Ondatra_zibethicus	0.167452
87.75	64.25	1	Ondatra_zibethicus	0.332307
78.0833	42.0833	1	Ondatra_zibethicus	0.434855
78.0833	45.0833	1	Ondatra_zibethicus	0.0817909
58.4167	43.25	1	Ondatra_zibethicus	-0.00686456
28.4167	47.25	1	Ondatra_zibethicus	0.934976
60.6667	41.4167	1	Ondatra_zibethicus	0.153404
24.9167	55.4167	1	Ondatra_zibethicus	0.89929
27.0833	44.0833	1	Ondatra_zibethicus	0.933909
135.583	49.75	1	Ondatra_zibethicus	0.723558
48.25	46.0833	1	Ondatra_zibethicus	0.157687
126.667	45.75	1	Ondatra_zibethicus	0.577147
26.0833	55.75	1	Ondatra_zibethicus	0.779895
14.1667	49.75	1	Ondatra_zibethicus	0.848441
23.0833	59.9167	1	Ondatra_zibethicus	0.781043
35.6667	65.0833	1	Ondatra_zibethicus	0.651312
142.583	50.4167	1	Ondatra_zibethicus	0.285767
164.25	58.9167	1	Ondatra_zibethicus	0.329668
-69.4167	-53	1	Pseudalopex_griseus	0.208621
-68.5833	-52.9167	1	Pseudalopex_griseus	0.152556
-60.9167	-51.9167	1	Pseudalopex_griseus	0.281348
-61.0833	-51.9167	1	Pseudalopex_griseus	0.29053
-59.75	-51.4167	1	Pseudalopex_griseus	0.284934
-71.4167	-29	0	Pseudalopex_griseus	0.639665
-61.0833	-51.9167	1	Lama_guanicoe	0.25767
-58.5	-51.75	1	Lama_guanicoe	0.137202
0.583343	42.5833	0	Lama_guanicoe	-1.23854
6.91668	48.1667	0	Lama_guanicoe	-0.294313
-61	-51.9167	1	Sus_scrofa	0.461823
147.25	-43.4167	0	Sus_scrofa	0.383308
137.25	-35.75	1	Sus_scrofa	0.750014
173.5	-35.0833	1	Sus_scrofa	0.199807
166.5	-22.25	1	Sus_scrofa	0.339086
178.667	-16.8333	1	Sus_scrofa	-0.0149312
161.917	-10.5833	1	Sus_scrofa	-0.594968
117.75	-8.58333	1	Sus_scrofa	0.267841
134.417	-6.25	1	Sus_scrofa	0.276651
150.583	-5.58333	1	Sus_scrofa	-0.792165
126.583	-3.41666	1	Sus_scrofa	0.10274
-89.5	-0.83333	1	Sus_scrofa	0.685848
-66.4167	18.25	1	Sus_scrofa	0.409011
-79.25	21.9167	1	Sus_scrofa	0.264008
-84.0833	35.4167	1	Sus_scrofa	0.411648
-83.4167	35.25	1	Sus_scrofa	0.469678
-74.5	44.0833	1	Sus_scrofa	0.34869
-85.0833	35.9167	0	Sus_scrofa	0.418881
-132.75	55.5833	1	Sus_scrofa	-0.521477
0.666676	51.25	0	Sus_scrofa	0.407059
92.75	11.5833	1	Sus_scrofa	0.251756
32.9167	55.0833	1	Sus_scrofa	0.415276
36	51.75	1	Sus_scrofa	0.44944
40.75	56.0833	1	Sus_scrofa	0.376742
34.25	45.25	1	Sus_scrofa	0.783149
130.417	-0.916664	1	Sus_scrofa	0.125922
-59.25	-51.75	1	Lepus_californicus	-0.591622
-70.0833	41.25	1	Lepus_californicus	-0.737586
-70.5833	41.4167	1	Lepus_californicus	-0.63321
-75.8333	37.5	1	Lepus_californicus	-0.288147
-74.75	40.25	1	Lepus_californicus	-0.304168
-84.75	37.9167	1	Lepus_californicus	-0.206181
-0.583324	52	0	Lepus_californicus	-0.474246
-43.1667	-22.75	1	Macaca_mulatta	0.576532
-65.9167	18.25	1	Macaca_mulatta	0.495302
-66.0833	18.4167	1	Macaca_mulatta	0.532236
-82.8333	21.6667	0	Macaca_mulatta	0.466381
-80.75	32.25	0	Macaca_mulatta	0.722326
-82	29.25	1	Macaca_mulatta	0.492586
13.4167	52.5833	0	Macaca_mulatta	0.156483
7.08334	50.75	0	Macaca_mulatta	0.187816
115.75	40.4167	1	Macaca_mulatta	0.513988
166.083	-50.75	1	Lepus_europaeus	0.0590985
174.25	-41.0833	0	Lepus_europaeus	0.616196
147.917	-39.8333	1	Lepus_europaeus	0.783952
143.917	-38.25	1	Lepus_europaeus	0.910534
115.917	-31.75	0	Lepus_europaeus	0.282077
114.583	-28.5833	1	Lepus_europaeus	0.151913
-61.6667	16.1667	1	Lepus_europaeus	-0.253567
-70.0833	41.25	1	Lepus_europaeus	0.367709
-70.5833	41.4167	1	Lepus_europaeus	0.464309
-71.0833	-53.25	1	Lepus_europaeus	0.203777
-73.75	41.0833	1	Lepus_europaeus	0.613252
-80.25	43.0833	1	Lepus_europaeus	0.388522
-73.75	41.75	1	Lepus_europaeus	0.694372
-75.6667	38.0833	1	Lepus_europaeus	0.841241
-75.4167	40.5833	1	Lepus_europaeus	0.758276
-89.4167	48.4167	1	Lepus_europaeus	0.567165
-61.4167	-32.75	1	Lepus_europaeus	0.297615
-4.58332	54.25	1	Lepus_europaeus	0.306057
-7.41666	54.75	1	Lepus_europaeus	0.295596
-6.08332	56.4167	0	Lepus_europaeus	0.112315
-6.58332	58.0833	1	Lepus_europaeus	0.236576
-2.91666	59.0833	1	Lepus_europaeus	0.262496
7.50001	53.5833	1	Lepus_europaeus	0.192413
113.5	52.0833	1	Lepus_europaeus	0.487084
8.00001	53.5833	1	Lepus_europaeus	0.267546
13.8333	54.0833	1	Lepus_europaeus	0.372999
7.08334	53.4167	1	Lepus_europaeus	0.256932
49.4167	40.25	1	Lepus_europaeus	0.462324
49.4167	39.9167	1	Lepus_europaeus	0.371643
130.083	32.25	1	Lepus_europaeus	-0.477999
132.917	34.25	1	Lepus_europaeus	0.55922
133.583	34.3333	1	Lepus_europaeus	0.705812
139.417	34.75	1	Lepus_europaeus	-0.329014
137.083	37.3333	1	Lepus_europaeus	-0.134228
140.167	41.6667	1	Lepus_europaeus	0.361085
4.91668	61	1	Lepus_europaeus	-0.125575
166.083	-50.75	0	Trichosurus_vulpecula	-0.405376
167.833	-46.75	0	Trichosurus_vulpecula	0.0604364
148.083	-42.5833	1	Trichosurus_vulpecula	0.0854932
173.917	-41.25	1	Trichosurus_vulpecula	-0.0947429
173.75	-41.0833	1	Trichosurus_vulpecula	-0.0382693
168.083	-46.25	1	Trichosurus_vulpecula	0.126058
168.5	-46.5833	1	Trichosurus_vulpecula	0.103694
168.417	-44.9167	1	Trichosurus_vulpecula	0.0835806
147.917	-39.75	1	Trichosurus_vulpecula	0.114102
175	-41	0	Trichosurus_vulpecula	0.00291241
174.75	-36.9167	1	Trichosurus_vulpecula	-0.135723
175.583	-36.8333	1	Trichosurus_vulpecula	-0.336239
176.083	-37.75	1	Trichosurus_vulpecula	-0.215252
176.25	-38.0833	1	Trichosurus_vulpecula	-0.10911
174.583	-36.4167	1	Trichosurus_vulpecula	-0.174232
174	-35.25	1	Trichosurus_vulpecula	-0.268609
175.417	-36.5833	1	Trichosurus_vulpecula	-0.217094
174.917	-41.25	1	Trichosurus_vulpecula	-0.0243555
148.917	-20.9167	1	Trichosurus_vulpecula	0.0382035
148.833	-20.3333	1	Trichosurus_vulpecula	-0.0298358
167.833	-47.0833	1	Erinaceus_europaeus	-0.0625687
169.083	-45.0833	1	Erinaceus_europaeus	0.622348
169.5	-45.1667	1	Erinaceus_europaeus	0.276121
172.583	-43.5833	1	Erinaceus_europaeus	0.543313
173.083	-41.3333	1	Erinaceus_europaeus	0.178028
171.167	-43.75	0	Erinaceus_europaeus	0.297056
175.167	-40.9167	1	Erinaceus_europaeus	-0.599899
175.667	-39.5	1	Erinaceus_europaeus	-0.283211
174.083	-39.25	1	Erinaceus_europaeus	-3.90884
-2.08332	49.25	1	Erinaceus_europaeus	0.846811
-5.16666	55.9167	1	Erinaceus_europaeus	0.0726844
-6.08332	56.4167	1	Erinaceus_europaeus	0.119946
-3.08332	59.0833	1	Erinaceus_europaeus	0.720261
-1.41666	60.1667	1	Erinaceus_europaeus	0.780128
-1.33332	60.25	1	Erinaceus_europaeus	0.764972
-0.999991	60.6667	0	Erinaceus_europaeus	0.672142
-1.24999	60.5833	1	Erinaceus_europaeus	0.734366
7.08334	53.4167	1	Erinaceus_europaeus	0.876269
7.75001	53.5833	1	Erinaceus_europaeus	0.837226
8.66668	54.8333	1	Erinaceus_europaeus	0.792265
167.917	-47.0833	0	Isoodon_obesulus	0.322341
167.917	-47.0833	1	Odocoileus_virginianus	-0.104634
168.417	-45.0833	1	Odocoileus_virginianus	0.0250016
-61.4167	15.5	1	Odocoileus_virginianus	0.0284289
-64.75	17.75	1	Odocoileus_virginianus	0.650368
-0.583324	52	0	Odocoileus_virginianus	0.507332
14.25	49.75	1	Odocoileus_virginianus	0.502634
23.5833	61.4167	1	Odocoileus_virginianus	0.213364
167.917	-47.0833	0	Potorous_tridactylus	-0.0777926
148.083	-42.5833	1	Potorous_tridactylus	0.319738
167.917	-47.0833	1	Pseudocheirus_occidentalis	-11.6458
146.583	-41.9167	1	Pseudocheirus_occidentalis	-8.22245
137.25	-35.75	1	Pseudocheirus_occidentalis	-2.71113
151.083	-33.75	1	Pseudocheirus_occidentalis	-4.84496
148.083	-42.5833	1	Bettongia_gaimardi	0.53003
148.083	-42.5833	1	Macropus_giganteus	0.0331961
169.333	-45.75	0	Macropus_giganteus	-0.045925
148.75	-20.4167	0	Macropus_giganteus	0.0085597
148.083	-42.5833	1	Macropus_rufogriseus	0.198319
170.917	-44.75	1	Macropus_rufogriseus	0.148274
169.167	-44.5833	1	Macropus_rufogriseus	0.318233
-1.91666	49.3333	0	Macropus_rufogriseus	0.0054272
-5.16666	55.9167	0	Macropus_rufogriseus	-0.237068
-0.249991	51	0	Macropus_rufogriseus	-0.00399623
0.0833427	51.25	0	Macropus_rufogriseus	0.0163172
-2.08332	52.8333	1	Macropus_rufogriseus	-0.0750874
-4.24999	50.9167	0	Macropus_rufogriseus	-0.197891
-4.58332	56.0833	0	Macropus_rufogriseus	-0.0737563
7.00001	50.75	0	Macropus_rufogriseus	-0.122148
8.50001	49.8333	0	Macropus_rufogriseus	-0.0733828
14	51.6667	0	Macropus_rufogriseus	-0.297421
148.083	-42.5833	1	Perameles_gunnii	0.584914
148.083	-42.5833	1	Tachyglossus_aculeatus	0.0489327
147.083	-41.4167	0	Mustela_putorius	0.326168
171.917	-43.6667	1	Mustela_putorius	0.552027
173.417	-41.25	1	Mustela_putorius	-0.601231
-77.4167	18.0833	0	Mustela_putorius	-2.36784
9.08334	40.0833	1	Mustela_putorius	0.498713
140.417	38.75	0	Mustela_putorius	-0.256762
146.583	-41.9167	1	Petaurus_breviceps	-0.0493546
143.917	-35.5833	1	Petaurus_breviceps	0.23466
127.417	0.750003	1	Petaurus_breviceps	0.220848
171.083	-42.75	0	Alces_alces	-6.63305
166.75	-45.9167	0	Alces_alces	-1.65108
-146	63	1	Alces_alces	0.690441
-152.417	60.5833	1	Alces_alces	0.822301
-73.9167	44.0833	0	Alces_alces	-0.198084
-135	58.75	1	Alces_alces	0.0395845
-153.583	57.4167	0	Alces_alces	-0.0412204
-60.9167	46.25	1	Alces_alces	-0.251843
-62.9167	49.4167	1	Alces_alces	0.448321
-57.1667	49.1667	1	Alces_alces	0.099969
36	51.75	0	Alces_alces	0.199012
170.667	-45.4167	1	Axis_axis	-1.78056
170.75	-45.0833	0	Axis_axis	-1.70206
170.417	-45.75	0	Axis_axis	-1.78558
175	-41	0	Axis_axis	-1.40242
165.417	-21.4167	0	Axis_axis	-0.372862
146.25	-20.0833	1	Axis_axis	0.419455
142.333	-36.6667	1	Axis_axis	-0.811989
145.083	-37.0833	1	Axis_axis	-0.876536
145.25	-5.08333	1	Axis_axis	-0.224029
-81.25	29.0833	1	Axis_axis	0.343732
-122.75	38.0833	1	Axis_axis	-0.646322
-57.9167	-34.25	1	Axis_axis	-0.805344
-0.749991	51.75	0	Axis_axis	-2.07246
92.75	12.5	1	Axis_axis	-0.285954
45.0833	40	0	Axis_axis	-2.45115
44.8333	40	1	Axis_axis	-2.35806
44.9167	40.0833	1	Axis_axis	-2.35806
37.5833	48.0833	1	Axis_axis	-2.46897
33.5833	46.5833	1	Axis_axis	-2.01905
74	31.0833	1	Axis_axis	0.0348812
41.9167	43.4167	1	Axis_axis	-2.33504
28.75	46.9167	1	Axis_axis	-2.13584
13.9167	45.0833	1	Axis_axis	-1.75085
168	-45.5833	1	Cervus_elaphus	0.474872
170.5	-45.75	1	Cervus_elaphus	0.561337
146.25	-18.25	0	Cervus_elaphus	-2.17696
152.417	-28.0833	1	Cervus_elaphus	-0.330616
145.583	-37.9167	0	Cervus_elaphus	0.132985
140.75	-37.4167	0	Cervus_elaphus	0.0884707
152.417	-27.0833	1	Cervus_elaphus	-0.347719
143.75	-37.9167	1	Cervus_elaphus	0.226867
152.083	-28.25	1	Cervus_elaphus	-0.229365
-88.0833	36.8333	1	Cervus_elaphus	0.137975
-132.167	53.9167	1	Cervus_elaphus	0.121381
-131.583	55.25	0	Cervus_elaphus	-1.07493
-131.25	55.5833	0	Cervus_elaphus	-0.346204
-131.333	55.6667	0	Cervus_elaphus	-0.289355
-135.75	57.25	0	Cervus_elaphus	-0.399231
-152.75	58.25	1	Cervus_elaphus	0.155324
-4.33332	50.8333	1	Cervus_elaphus	0.400567
8.66668	3.41667	1	Cervus_elaphus	-0.673299
27.9167	-26.6667	1	Cervus_elaphus	-0.109596
170.083	-43.5833	1	Hemitragus_jemlahicus	-2.27374
170.25	-43.5833	1	Hemitragus_jemlahicus	-2.15192
-121.167	35.75	1	Hemitragus_jemlahicus	-1.26598
-78.3333	44.3333	0	Hemitragus_jemlahicus	0.796682
-4.41666	54.9167	0	Hemitragus_jemlahicus	0.287177
18.4167	-33.9167	1	Hemitragus_jemlahicus	-0.32103
167.917	-45.5833	0	Herpestes_edwardsii	0.0305197
57.5833	-20.25	1	Herpestes_edwardsii	0.202276
143.083	-35.0833	0	Herpestes_edwardsii	0.181147
101.25	4.75	1	Herpestes_edwardsii	0.102482
101.75	3.25	1	Herpestes_edwardsii	0.551188
100.583	5.41667	1	Herpestes_edwardsii	0.299562
102.333	2.33334	1	Herpestes_edwardsii	0.61762
13.0833	41.4167	1	Herpestes_edwardsii	-0.394794
127.75	26.4167	1	Herpestes_edwardsii	-0.0535084
128.083	26.5833	1	Herpestes_edwardsii	-0.127974
172.833	-41	0	Mustela_erminea	-0.162226
173.75	-41.0833	0	Mustela_erminea	-0.0189533
174.667	-36.75	0	Mustela_erminea	0.0653783
-2.91666	59.0833	1	Mustela_erminea	0.540567
-1.24999	60.25	1	Mustela_erminea	0.364148
-1.16666	60.5833	0	Mustela_erminea	0.338754
5.41668	53.4167	1	Mustela_erminea	0.611791
10.75	55.0833	1	Mustela_erminea	0.750342
168.583	-45.0833	0	Odocoileus_hemionus	0.419494
175.25	-40.4167	1	Odocoileus_hemionus	0.458414
175.083	-37.25	0	Odocoileus_hemionus	0.141672
176.25	-38.0833	1	Odocoileus_hemionus	-0.347494
-96.9167	28.25	0	Odocoileus_hemionus	-0.0947646
-135.25	59.5833	1	Odocoileus_hemionus	0.281906
-74.4167	44.0833	0	Odocoileus_hemionus	0.820389
-151.417	59.5833	0	Odocoileus_hemionus	0.371178
-139.417	59.5833	1	Odocoileus_hemionus	-0.605359
-131.917	52.9167	1	Odocoileus_hemionus	-0.217043
-132.417	53.75	1	Odocoileus_hemionus	0.25347
-133.417	56.75	1	Odocoileus_hemionus	-0.0167748
-153.583	57.4167	1	Odocoileus_hemionus	-0.094369
-152.5	57.8333	1	Odocoileus_hemionus	-0.0755481
-2.74999	55.5833	0	Odocoileus_hemionus	0.705359
-0.583324	52	0	Odocoileus_hemionus	0.869479
170.167	-43.5833	0	Pseudois_nayaur	-4.43269
170.167	-43.6667	1	Rupicapra_rupicapra	-4.92942
8.25001	48.25	1	Rupicapra_rupicapra	0.703883
170.417	-45.75	0	Spermophilus_beecheyi	-0.260198
172.583	-43.5833	1	Vulpes_vulpes	0.88926
143.833	-37.5833	1	Vulpes_vulpes	0.907799
146.417	-38.9167	1	Vulpes_vulpes	0.561017
-70.5833	41.4167	1	Vulpes_vulpes	0.474893
-123	48.5833	1	Vulpes_vulpes	0.811602
-125.583	49.5833	1	Vulpes_vulpes	0.00150872
-62.9167	49.4167	1	Vulpes_vulpes	0.216092
-1.24999	50.75	1	Vulpes_vulpes	0.649683
-4.58332	54.25	1	Vulpes_vulpes	0.367955
-6.66666	52.25	0	Vulpes_vulpes	0.440701
37.75	55.5833	1	Vulpes_vulpes	0.468309
40.1667	51.0833	1	Vulpes_vulpes	0.699261
144.917	-40.4167	0	Phascolarctos_cinereus	-0.0696225
146.583	-38.75	1	Phascolarctos_cinereus	0.12137
137.25	-35.75	1	Phascolarctos_cinereus	0.125619
138.75	-35.25	1	Phascolarctos_cinereus	0.341524
145.417	-38.0833	1	Phascolarctos_cinereus	0.36547
145.083	-38.25	1	Phascolarctos_cinereus	0.168213
148.917	-20.9167	1	Phascolarctos_cinereus	-0.0406823
140.25	-36.9167	1	Phascolarctos_cinereus	0.20476
138.583	-35	1	Phascolarctos_cinereus	0.176212
135.667	-34.75	1	Phascolarctos_cinereus	0.148592
147.667	-37.75	1	Phascolarctos_cinereus	0.540576
144.25	-37.9167	1	Phascolarctos_cinereus	0.24577
140.583	-34.25	0	Phascolarctos_cinereus	-0.228822
145.583	-38.4167	1	Phascolarctos_cinereus	0.272861
133.583	-32.0833	1	Phascolarctos_cinereus	-0.148739
139.917	-34.0833	1	Phascolarctos_cinereus	-0.230015
146.75	-19.25	1	Phascolarctos_cinereus	0.0718695
146.583	-38.75	1	Rusa_unicolor	0.305045
176.25	-38.0833	1	Rusa_unicolor	0.0698689
175.25	-40.25	1	Rusa_unicolor	0.365685
145.417	-38.0833	1	Rusa_unicolor	0.133462
143.667	-37.5	1	Rusa_unicolor	0.0829051
132.167	-11.3333	1	Rusa_unicolor	0.520979
145.083	-37.0833	1	Rusa_unicolor	-0.0565646
142.417	-37.25	1	Rusa_unicolor	-0.023471
145.583	-38.4167	1	Rusa_unicolor	0.268361
-85.1667	29.75	1	Rusa_unicolor	0.665632
28.6667	-20.5833	1	Rusa_unicolor	0.0656906
158.25	6.91667	1	Rusa_unicolor	-0.119055
144.833	13.5	0	Rusa_unicolor	0.472201
175.417	-36.25	0	Petrogale_penicillata	-1.45887
174.667	-36.8333	1	Petrogale_penicillata	-0.553782
137.25	-35.75	0	Lasiorhinus_latifrons	-14.1272
135.583	-34.5833	0	Lasiorhinus_latifrons	-6.14816
137.25	-35.75	0	Macropus_robustus	-0.187669
174.583	-36.4167	0	Macropus_robustus	-0.752098
148.917	-20.0833	0	Macropus_robustus	-0.333132
136.917	-35.9167	1	Ornithorhynchus_anatinus	0.336278
136.75	-35.9167	1	Ornithorhynchus_anatinus	0.316066
136.583	-35.9167	1	Ornithorhynchus_anatinus	0.306428
174.583	-36.4167	0	Macropus_dorsalis	-1.53325
174.583	-36.4167	1	Macropus_parma	-1.13869
151.417	-32.9167	0	Macropus_parma	0.436617
176.25	-38.0833	0	Procyon_lotor	-0.282326
-59.5833	13.1667	1	Procyon_lotor	0.315769
-61.6667	16.1667	1	Procyon_lotor	0.0240102
-77.4167	25.0833	1	Procyon_lotor	0.284379
-78.5833	26.6667	1	Procyon_lotor	0.0225541
-75.75	44.4167	1	Procyon_lotor	0.2843
-128.083	50.75	1	Procyon_lotor	-0.585379
-132.417	53.75	1	Procyon_lotor	-0.177617
-135.167	57.0833	1	Procyon_lotor	-1.07542
-153.583	57.4167	1	Procyon_lotor	-0.176135
0.916676	52.75	1	Procyon_lotor	0.272453
-3.16666	51.9167	1	Procyon_lotor	0.100116
-0.166657	51	1	Procyon_lotor	0.394061
134.75	45.0833	1	Procyon_lotor	0.0848675
46.9167	42.9167	1	Procyon_lotor	0.444084
46.75	42.75	1	Procyon_lotor	0.348585
133.083	43.75	1	Procyon_lotor	0.0100272
43.4167	44.9167	1	Procyon_lotor	0.468773
73.3333	41.3333	1	Procyon_lotor	0.310285
73.5833	41.25	1	Procyon_lotor	0.28355
8.25001	46.75	1	Procyon_lotor	-0.573421
70.3333	41.75	1	Procyon_lotor	0.326456
43.25	43.4167	1	Procyon_lotor	0.338038
28.25	53.5833	1	Procyon_lotor	0.17538
6.83334	50.4167	1	Procyon_lotor	0.165912
48.1667	40.75	1	Procyon_lotor	0.559135
8.91668	51.0833	1	Procyon_lotor	0.172691
176.75	-38.4167	1	Rusa_timorensis	-2.33163
165.417	-21.4167	1	Rusa_timorensis	-0.735905
136.75	-13.9167	1	Rusa_timorensis	0.0153916
44.4167	-12.25	1	Rusa_timorensis	0.20299
142.333	-11	1	Rusa_timorensis	0.656297
149.583	-33.4167	1	Rusa_timorensis	-2.81126
149.583	-32.4167	1	Rusa_timorensis	-2.48621
115.083	-34.25	0	Rusa_timorensis	-2.41781
146.75	-38.25	0	Rusa_timorensis	-2.76784
125.083	-9.25	1	Rusa_timorensis	0.235969
134.417	-5.58333	1	Rusa_timorensis	0.639289
134.333	-5.75	1	Rusa_timorensis	0.639389
152.083	-4.25	1	Rusa_timorensis	0.544747
128.25	-3.58333	1	Rusa_timorensis	0.699292
101.333	-0.58333	0	Rusa_timorensis	0.918307
114.917	-3.33333	0	Rusa_timorensis	0.746864
126.667	-3.41666	1	Rusa_timorensis	-0.374379
140.583	-2.58333	1	Rusa_timorensis	0.751435
142.25	-9.08333	1	Rusa_timorensis	-0.296771
124.75	-1.91666	1	Rusa_timorensis	0.870992
174.583	-36.4167	1	Wallabia_bicolor	-0.328085
55.5833	-21.0833	0	Suncus_murinus	0.122695
43.4167	-11.75	0	Suncus_murinus	0.242542
39.25	-6.08333	1	Suncus_murinus	0.616093
19.4167	-34.5833	1	Suncus_murinus	0.290515
144.833	13.5	1	Suncus_murinus	0.475464
55.5833	-21.0833	1	Tenrec_ecaudatus	-0.79727
57.5833	-20.25	1	Tenrec_ecaudatus	-0.319859
45.0833	-12.75	1	Tenrec_ecaudatus	0.23757
57.5833	-20.25	1	Herpestes_javanicus	0.294012
178	-17.9167	1	Herpestes_javanicus	-0.217836
179.25	-16.5833	1	Herpestes_javanicus	0.0524633
143.083	-35.0833	0	Herpestes_javanicus	0.25748
39.75	-7.91666	1	Herpestes_javanicus	0.941
128.25	-3.58333	1	Herpestes_javanicus	0.329343
-61.25	10.4167	1	Herpestes_javanicus	0.923824
-61.75	12.0833	1	Herpestes_javanicus	0.659679
-59.5833	13.1667	1	Herpestes_javanicus	0.845008
-61.25	13.25	1	Herpestes_javanicus	0.493496
-60.9167	13.9167	1	Herpestes_javanicus	0.501007
-60.9167	14.75	1	Herpestes_javanicus	0.491489
-61.4167	15.5	0	Herpestes_javanicus	0.436442
-61.5833	16.25	1	Herpestes_javanicus	0.730322
-64.75	17.75	1	Herpestes_javanicus	0.373309
-66.5	18.25	1	Herpestes_javanicus	0.689544
-77.4167	18.0833	1	Herpestes_javanicus	0.528321
-71.3333	18.9167	1	Herpestes_javanicus	0.429116
-121.083	36.5833	0	Herpestes_javanicus	0.66175
-53.25	4	1	Herpestes_javanicus	0.872482
-84.75	38	0	Herpestes_javanicus	0.0797394
-80.25	25.75	0	Herpestes_javanicus	0.714534
57.5833	-20.1667	1	Lepus_nigricollis	-0.0790443
57.75	-20.25	1	Lepus_nigricollis	0.00566937
106.667	-6.25	1	Lepus_nigricollis	0.490183
57.5833	-20.25	1	Macaca_fascicularis	0.149218
121.083	-8.75	1	Macaca_fascicularis	0.479969
-80.4167	25.6667	1	Macaca_fascicularis	0.0511577
114.25	22.4167	1	Macaca_fascicularis	0.247081
45.0833	-12.75	1	Eulemur_fulvus	0.217906
49.75	-15.4167	1	Eulemur_fulvus	-0.00794651
46.25	-25	1	Eulemur_fulvus	-2.48266
45.0833	-12.75	1	Potamochoerus_porcus	0.0340977
44.4167	-12.25	1	Eulemur_mongoz	-1.20761
43.3333	-11.75	1	Eulemur_mongoz	0.0855475
49.75	-15.4167	1	Daubentonia_madagascariensis	0.295181
49.0833	-12.4167	1	Eulemur_coronatus	0.765319
49.75	-15.4167	1	Varecia_variegata	-5.90138
43.4167	-11.75	1	Viverricula_indica	0.182259
117.75	-8.58333	1	Viverricula_indica	0.591553
115.25	-8.33333	1	Viverricula_indica	0.616333
39.4167	-6	1	Viverricula_indica	0.582622
53.8333	12.5833	1	Viverricula_indica	-0.139933
144.917	-37.75	0	Canis_aureus	0.202649
151.25	-33.9167	0	Funambulus_pennantii	0.00164495
115.917	-31.9167	1	Funambulus_pennantii	0.158607
125.5	-24.8333	1	Isoodon_auratus	-10.1872
148.833	-20.3333	0	Macropus_agilis	0.0622137
150.667	-9.5	1	Macropus_agilis	-0.796695
150.25	-9.33333	1	Macropus_agilis	-0.334107
151.083	-8.58333	1	Macropus_agilis	-0.218117
149.917	-9.75	1	Macropus_agilis	0.14502
152.583	-3.91666	1	Macropus_agilis	-0.0073215
115.917	-31.9167	1	Macropus_fuliginosus	0.146594
122.833	-33.75	0	Macropus_fuliginosus	0.125029
115.083	-30.25	0	Macropus_fuliginosus	0.72275
122.083	-33.75	1	Macropus_fuliginosus	0.141846
151.417	-32.9167	0	Onychogalea_unguifera	-2.53266
115.083	-30.3333	1	Parantechinus_apicalis	-7.00285
143.833	-37.5833	0	Sciurus_carolinensis	0.626541
-100.75	46.75	1	Sciurus_carolinensis	0.154
-111.333	47.5	1	Sciurus_carolinensis	-0.108398
-102.917	47.4167	1	Sciurus_carolinensis	0.157927
-98.75	46.9167	1	Sciurus_carolinensis	0.187043
-123.083	49.25	1	Sciurus_carolinensis	0.458202
-98.0833	46.9167	1	Sciurus_carolinensis	0.241489
-125.583	49.5833	1	Sciurus_carolinensis	-0.923061
-7.83332	53.8333	1	Sciurus_carolinensis	-0.14588
-7.66666	53.5833	1	Sciurus_carolinensis	0.099764
-3.24999	55.9167	1	Sciurus_carolinensis	0.436251
-0.249991	51.25	0	Sciurus_carolinensis	0.716987
-0.749991	51.5833	1	Sciurus_carolinensis	0.614717
-3.41666	55.9167	1	Sciurus_carolinensis	0.371442
-0.0833239	51.4167	1	Sciurus_carolinensis	0.73337
-0.583324	51.9167	1	Sciurus_carolinensis	0.575467
-2.16666	53.4167	1	Sciurus_carolinensis	0.0477701
-4.74999	56.0833	1	Sciurus_carolinensis	-1.30951
18.5	-33.9167	1	Sciurus_carolinensis	-0.0684054
9.08334	44.5	1	Sciurus_carolinensis	0.207795
7.58334	44.9167	1	Sciurus_carolinensis	0.88188
18.5833	-33.75	1	Sciurus_carolinensis	-0.0238118
160.25	-9.58333	1	Rattus_praetor	0.691222
156.917	-7.08333	1	Rattus_praetor	0.467833
155.25	-6.25	1	Rattus_praetor	0.475856
152.583	-3.91666	1	Rattus_praetor	0.427412
116.417	-8.58333	0	Muntiacus_muntjak	0.410883
116.417	-8.58333	1	Trachypithecus_auratus	0.88524
120.583	-8.75	1	Rattus_argentiventer	0.571818
134.417	-6.25	1	Paradoxurus_hermaphroditus	0.628702
132.917	-5.66666	1	Paradoxurus_hermaphroditus	0.716328
129.5	-3.25	1	Paradoxurus_hermaphroditus	0.134901
124.75	-1.91666	1	Paradoxurus_hermaphroditus	0.664973
127.5	-0.58333	1	Paradoxurus_hermaphroditus	0.47396
127.917	1	1	Paradoxurus_hermaphroditus	0.49806
39.4167	-6	1	Mungos_mungo	-0.175681
147.917	-5.66666	1	Dendrolagus_matschiei	-5.65932
147.917	-5.66666	1	Thylogale_browni	0.803856
154.583	-5.16666	0	Thylogale_browni	0.873921
150.583	-5.58333	1	Thylogale_browni	0.227632
152.583	-3.08333	0	Thylogale_browni	0.431505
152.583	-3.91666	1	Thylogale_browni	0.551878
132.917	-5.66666	1	Spilocuscus_maculatus	0.645901
128.25	-3.58333	1	Spilocuscus_maculatus	0.768371
152.583	-3.91666	1	Spilocuscus_maculatus	0.440212
149.583	-1.58333	1	Spilocuscus_maculatus	0.871626
149.583	-1.41666	1	Spilocuscus_maculatus	0.80741
128.25	-3.58333	1	Macaca_nigra	-2.34015
127.583	-0.58333	1	Macaca_nigra	0.698677
126.583	-3.41666	1	Viverra_tangalunga	0.227568
127.583	-0.58333	1	Viverra_tangalunga	0.435347
127.917	1	1	Viverra_tangalunga	0.52751
129.5	-3.25	1	Rattus_nitidus	0.114433
137.083	-4.08333	1	Rattus_nitidus	-0.766711
134.583	7.5	1	Rattus_nitidus	0.038406
121.083	16.4167	1	Rattus_nitidus	0.500902
-118.417	33.4167	1	Oreamnos_americanus	-0.0620721
-123.417	47.75	1	Oreamnos_americanus	-0.353588
-106.417	38.9167	1	Oreamnos_americanus	0.575672
-149.75	60.4167	1	Oreamnos_americanus	0.944812
-107.833	43.4167	1	Oreamnos_americanus	0.21384
-109.583	45.0833	1	Oreamnos_americanus	0.604775
-110.583	47.4167	1	Oreamnos_americanus	0.351991
-109.417	46.75	1	Oreamnos_americanus	0.520284
-110.333	46.0833	1	Oreamnos_americanus	0.359257
-112.5	45.8333	1	Oreamnos_americanus	0.400311
-103.583	43.8333	1	Oreamnos_americanus	0.0496747
-124	48.8333	0	Oreamnos_americanus	-0.130632
-131.583	55.4167	1	Oreamnos_americanus	-0.113179
-135	56.9167	1	Oreamnos_americanus	0.107695
-153.083	57.5833	1	Oreamnos_americanus	0.0655481
-135.75	57.9167	1	Oreamnos_americanus	0.332397
-120.083	33.9167	1	Capreolus_capreolus	0.483986
-74.4167	44.4167	1	Capreolus_capreolus	0.912731
-73.75	41.75	1	Capreolus_capreolus	0.408381
-9.41666	53.9167	0	Capreolus_capreolus	0.181017
-8.66666	54.0833	0	Capreolus_capreolus	0.180894
-6.24999	55.75	1	Capreolus_capreolus	0.0524384
-82.4167	8.25	0	Saimiri_sciureus	0.69933
-83.25	9.75	1	Saimiri_sciureus	0.0213277
-77.75	8.58334	0	Saimiri_sciureus	0.0399802
-69.9167	-4.08333	0	Saimiri_sciureus	0.522172
-61.25	10.4167	1	Cebus_albifrons	0.77366
-63.9167	10.9167	1	Cebus_apella	-0.718249
-61.75	12.0833	1	Cercopithecus_mona	-0.375337
-61.75	12.0833	1	Dasyprocta_leporina	0.341214
-61.75	12.0833	1	Didelphis_marsupialis	0.55143
-61.25	13.25	1	Didelphis_marsupialis	0.276767
-60.9167	13.9167	1	Didelphis_marsupialis	0.450926
-61.4167	15.5	1	Didelphis_marsupialis	0.228415
-78.5833	26.6667	1	Didelphis_marsupialis	0.517382
-110.917	32.25	1	Didelphis_marsupialis	-0.0166946
-121.917	37.25	1	Didelphis_marsupialis	0.189811
-122.5	48.1667	1	Didelphis_marsupialis	-0.171785
-122.167	48.5	1	Didelphis_marsupialis	-0.118495
-111.583	33.4167	1	Didelphis_marsupialis	-0.144784
-6.08332	56.4167	1	Didelphis_marsupialis	-0.430058
-69.0833	12.25	1	Sylvilagus_floridanus	0.831663
-70.0833	41.25	1	Sylvilagus_floridanus	0.0849207
-70.5833	41.4167	1	Sylvilagus_floridanus	0.103308
-77.0833	38.9167	1	Sylvilagus_floridanus	0.526139
-123.083	44.5	1	Sylvilagus_floridanus	0.765127
-76.5833	39.0833	1	Sylvilagus_floridanus	0.406328
-123.417	44.6667	1	Sylvilagus_floridanus	0.809974
-72	41.4167	1	Sylvilagus_floridanus	0.157671
-125.583	49.5833	1	Sylvilagus_floridanus	-0.0219514
-59.5833	13.1667	1	Chlorocebus_aethiops	-0.28258
-23.5833	15.0833	1	Chlorocebus_aethiops	0.0316037
-65.9167	18.25	0	Hylobates_lar	0.483839
100.917	12.75	1	Hylobates_lar	0.383323
-83.75	22.4167	1	Tayassu_pecari	0.711451
-4.58332	56.0833	0	Tayassu_pecari	-1.42239
9.41668	-0.499997	1	Tayassu_pecari	0.432659
-14	28.4167	1	Atlantoxerus_getulus	0.119081
-17.75	28.75	1	Ammotragus_lervia	-1.63041
-104.333	35.9167	1	Ammotragus_lervia	0.329064
-100.917	27	1	Ammotragus_lervia	-1.04788
-105.417	33.4167	1	Ammotragus_lervia	-0.237789
-104.417	35.9167	1	Ammotragus_lervia	0.553797
-100.833	27.0833	1	Ammotragus_lervia	-1.1052
-105.583	32.9167	1	Ammotragus_lervia	-1.30009
-107.25	35.0833	1	Ammotragus_lervia	0.38175
-105.083	33.3333	1	Ammotragus_lervia	0.328077
-104.75	31.9167	1	Ammotragus_lervia	0.787641
-105.917	37.0833	1	Ammotragus_lervia	-0.872129
-121.083	35.75	1	Ammotragus_lervia	0.822474
-101.75	35	1	Ammotragus_lervia	-0.533102
-106.25	36.5833	1	Ammotragus_lervia	-0.968159
-103.583	36.25	1	Ammotragus_lervia	0.410297
-107.583	35.1667	1	Ammotragus_lervia	-0.284356
-107.583	36.25	1	Ammotragus_lervia	-0.504567
-100.917	22.0833	1	Ammotragus_lervia	-0.852872
-81.1667	31.8333	1	Pan_troglodytes	-0.0366804
-80.25	26.75	1	Pan_troglodytes	0.31447
31.9167	-2.41666	1	Pan_troglodytes	0.342601
32.5833	-0.0833302	1	Pan_troglodytes	0.0608402
5.91668	51.9167	1	Pan_troglodytes	-1.46227
6.66668	0.250003	1	Mustela_nivalis	-0.592232
14.4167	35.9167	1	Mustela_nivalis	0.165762
2.91668	39.5833	1	Mustela_nivalis	0.209663
5.41668	53.4167	0	Mustela_nivalis	0.548949
-70.0833	41.25	1	Lepus_americanus	0.178553
-70.5833	41.4167	1	Lepus_americanus	0.118552
-74.75	40.25	1	Lepus_americanus	-0.00319824
-160.667	55.25	1	Lepus_americanus	0.365
-131.083	55.75	1	Lepus_americanus	-0.386431
-152.417	57.9167	1	Lepus_americanus	-0.126438
-153.25	57.5833	1	Lepus_americanus	0.14903
-153.333	57.5833	1	Lepus_americanus	0.14903
-153.417	57.4167	1	Lepus_americanus	0.0732874
-134.417	57.5833	1	Lepus_americanus	-0.0153395
-152.917	58.0833	0	Lepus_americanus	0.198149
-62.9167	49.4167	1	Lepus_americanus	0.255927
-76.75	39.0833	1	Antilocapra_americana	-1.51478
-97.75	27.25	1	Boselaphus_tragocamelus	-0.443753
12.5833	41.9167	0	Boselaphus_tragocamelus	-1.09937
-43.25	-22.9167	1	Callithrix_jacchus	-0.050403
-106.583	35.0833	1	Capra_ibex	-6.80845
-108.75	32.75	1	Capra_ibex	-8.25991
34.25	45.25	1	Capra_ibex	-2.02361
-80.9167	33.9167	1	Dasypus_novemcinctus	0.652188
-80.75	28.4167	1	Dasypus_novemcinctus	0.557973
-80.3333	25.8333	1	Dasypus_novemcinctus	0.580325
-81	29	1	Dasypus_novemcinctus	0.614406
144.833	13.5	1	Dasypus_novemcinctus	0.229235
-82.4167	41.4167	1	Dipodomys_ordii	-1.04492
-72	-36.75	1	Euphractus_sexcinctus	-0.0287833
-106.583	35.0833	1	Gazella_subgutturosa	0.855986
49.9167	40.4167	1	Gazella_subgutturosa	0.267127
50.5833	26	1	Gazella_subgutturosa	0.161825
-63.5833	45.0833	1	Lepus_arcticus	-0.485787
-54.25	47.5833	0	Lepus_arcticus	-0.00743701
-55.5833	50.8333	1	Lepus_arcticus	0.102833
-55.5833	47.0833	1	Lepus_arcticus	-0.186001
-53.4167	47.1667	0	Lepus_arcticus	-0.120503
-53	47.4167	0	Lepus_arcticus	-0.13367
-54.75	47.5833	0	Lepus_arcticus	-0.102229
-55.0833	47.4167	1	Lepus_arcticus	-0.0392887
-55.4167	47.0833	0	Lepus_arcticus	-0.0916326
-54.75	47.4167	0	Lepus_arcticus	-0.134477
-53	47.5	0	Lepus_arcticus	-0.0499791
-54.5833	47.5833	1	Lepus_arcticus	-0.0761747
-55.5	47.75	0	Lepus_arcticus	-0.204524
-95.0833	18.4167	1	Macaca_arctoides	0.897954
-99.4167	27.9167	1	Macaca_fuscata	-2.75919
-88.5833	45.3333	1	Martes_americana	0.169581
-132.75	55.5833	1	Martes_americana	-0.752385
-135	56.9167	1	Martes_americana	-0.653286
-153.417	57.4167	1	Martes_americana	-0.123117
-153.667	57.5833	0	Martes_americana	-0.0618073
-135.75	57.9167	1	Martes_americana	0.171547
-152.75	58.25	1	Martes_americana	-0.00227418
-76.75	39.0833	1	Martes_pennanti	-0.351342
-62.9167	49.4167	1	Martes_pennanti	0.0964625
-63.5833	45.0833	1	Mephitis_mephitis	0.0867115
-125.583	49.5833	1	Mephitis_mephitis	-0.404957
-63	46.4167	1	Mephitis_mephitis	-0.00746346
36.9167	49.9167	0	Mephitis_mephitis	0.451962
37.0833	49.9167	0	Mephitis_mephitis	0.440176
73.25	40.25	0	Mephitis_mephitis	0.255633
39.5	51.6667	0	Mephitis_mephitis	0.441521
47.75	40.9167	0	Mephitis_mephitis	0.966062
47.9167	42.4167	0	Mephitis_mephitis	0.669747
-120.917	37.5833	0	Myocastor_coypus	0.200933
-74.1667	45.5	1	Myocastor_coypus	0.131409
-118.417	34.6667	0	Myocastor_coypus	0.275047
-87.9167	30.8333	1	Myocastor_coypus	0.422033
-94.5833	48.75	1	Myocastor_coypus	0.0712544
-76.0833	38.5833	1	Myocastor_coypus	0.751654
-122.75	49.1667	1	Myocastor_coypus	0.569141
-82.3333	38.8333	1	Myocastor_coypus	0.853809
-123.75	45.5833	1	Myocastor_coypus	0.734859
-95.4167	31.5833	1	Myocastor_coypus	0.706202
-82.4167	28	1	Myocastor_coypus	0.211193
-122.25	47.6667	1	Myocastor_coypus	0.542142
1.00001	52.75	1	Myocastor_coypus	0.214182
0.250009	52.5833	1	Myocastor_coypus	0.259321
0.166676	52.25	1	Myocastor_coypus	0.287825
1.08334	52.0833	1	Myocastor_coypus	0.233821
-0.333324	51.0833	1	Myocastor_coypus	0.365173
75.0833	42.9167	1	Myocastor_coypus	0.182028
74.4167	42.75	1	Myocastor_coypus	0.178363
11.4167	52.0833	1	Myocastor_coypus	0.256203
39.4167	45.25	1	Myocastor_coypus	0.378356
46.9167	42.75	1	Myocastor_coypus	0.222187
35.5833	32.4167	1	Myocastor_coypus	0.260541
68.0833	37.25	1	Myocastor_coypus	0.0802794
45.1667	41.1667	1	Myocastor_coypus	0.585823
35.25	32.8333	1	Myocastor_coypus	0.568331
68.25	41.0833	1	Myocastor_coypus	0.123977
8.33334	49.0833	1	Myocastor_coypus	0.409864
133.75	34.5833	1	Myocastor_coypus	0.848156
-86.25	39.9167	1	Nasua_nasua	-0.895562
-72.25	-41.0833	0	Neovison_vison	-0.879909
-128.083	50.75	1	Neovison_vison	-0.397907
-128.083	50.75	1	Neovison_vison	-0.397907
-153.583	57.4167	0	Neovison_vison	-0.169258
-147.5	60	1	Neovison_vison	-0.0286221
-54.75	49.4167	1	Neovison_vison	0.426106
-62.9167	49.4167	0	Neovison_vison	0.242895
-53.9167	48.75	1	Neovison_vison	0.388735
-55.4167	47.5833	1	Neovison_vison	0.00090875
-6.24999	53.4167	1	Neovison_vison	0.324261
-7.24999	54.5833	1	Neovison_vison	0.0941617
-5.24999	55.5833	1	Neovison_vison	-0.120728
-6.58332	58.0833	1	Neovison_vison	0.131264
-3.74999	56.1667	1	Neovison_vison	0.162026
-2.66666	55.9167	1	Neovison_vison	0.369371
-1.41666	60.5833	0	Neovison_vison	0.0306657
60.4167	54.5833	1	Neovison_vison	0.439129
48.0833	56.5833	1	Neovison_vison	0.70606
13.4167	60.9167	1	Neovison_vison	0.602814
87.0833	50.75	1	Neovison_vison	0.404383
19.25	63.9167	1	Neovison_vison	0.761048
25.0833	55.5833	1	Neovison_vison	0.873195
72.75	41.0833	1	Neovison_vison	0.306229
12.0833	58.25	1	Neovison_vison	0.565761
25.75	55.5	0	Neovison_vison	0.800624
10.75	55.0833	1	Neovison_vison	0.647601
16.6667	56.75	1	Neovison_vison	0.865136
20.0833	60.25	1	Neovison_vison	0.773064
142.583	43.25	1	Neovison_vison	0.15497
148.583	45.4167	1	Neovison_vison	-0.225585
-106.417	32.6667	1	Oryx_gazella	0.0879483
-143.583	70.0833	1	Ovibos_moschatus	0.753182
-147.25	70.0833	1	Ovibos_moschatus	0.149887
-166.25	60.1667	1	Ovibos_moschatus	0.154153
-166.5	60	1	Ovibos_moschatus	0.0392667
-178.917	71.25	1	Ovibos_moschatus	0.699328
-71.4167	78.5833	1	Ovibos_moschatus	0.69666
-50.5833	67.0833	1	Ovibos_moschatus	0.0548521
-69.5	76.4167	1	Ovibos_moschatus	0.681237
5.75001	62.25	0	Ovibos_moschatus	-6.77888
16.25	78.75	0	Ovibos_moschatus	-0.0581755
-70.25	-38.5833	1	Ovis_ammon	-0.829634
-73.1667	-40.5833	1	Ovis_ammon	-0.868916
-98.9167	27.25	1	Ovis_ammon	-1.09002
-97.9167	27.5	1	Ovis_ammon	-1.00226
-6.24999	53.0833	0	Ovis_ammon	-1.19791
-6.24999	53.5	0	Ovis_ammon	-0.63223
-3.74999	50.4167	0	Ovis_ammon	-0.83286
9.08334	42.25	1	Ovis_ammon	-0.435233
9.91668	54.25	0	Ovis_ammon	-0.558862
9.91668	54.25	0	Ovis_ammon	-0.558862
9.58334	53.5833	0	Ovis_ammon	-0.338349
10.75	54.0833	1	Ovis_ammon	-0.280961
10.0833	53.9167	1	Ovis_ammon	-0.409631
8.58334	47.4167	0	Ovis_ammon	-1.33931
5.25001	44.1667	1	Ovis_ammon	-0.032848
14.25	49.75	1	Ovis_ammon	0.0992934
10.4167	53.4167	1	Ovis_ammon	-0.138944
18.3333	48.5	1	Ovis_ammon	0.0130602
1.50001	47.5833	1	Ovis_ammon	0.121766
10.9167	36.9167	1	Ovis_ammon	-0.805829
-121.417	50.4167	1	Ovis_canadensis	0.693938
-119.583	50.9167	1	Ovis_canadensis	0.703574
-115.583	34.25	1	Ovis_canadensis	0.600403
-114.083	36.5833	1	Ovis_canadensis	0.786995
-114.25	47.8333	1	Ovis_canadensis	0.411783
-123.583	51.25	1	Ovis_canadensis	0.335661
-153.583	57.4167	0	Ovis_canadensis	-2.60765
-123.667	49.5833	1	Peromyscus_maniculatus	0.337093
-123.417	48.5833	1	Peromyscus_maniculatus	0.846482
-110.583	32.4167	1	Sciurus_aberti	0.138491
-103.417	47.75	1	Sciurus_niger	0.17868
-119.083	34.4167	1	Sciurus_niger	0.210221
-98.75	46.9167	1	Sciurus_niger	0.366697
-74.0833	40.75	1	Sciurus_niger	-0.0787496
-119.75	36.75	1	Sciurus_niger	-0.360224
-118.5	34.25	1	Sciurus_niger	0.122536
-102.917	47.4167	1	Sciurus_niger	0.26164
-76.75	43.0833	1	Sciurus_niger	0.120027
-80.4167	41.5833	1	Tamias_striatus	0.618029
-106.583	35.0833	1	Tragelaphus_strepsiceros	-0.161269
-72	-36.75	1	Zaedyus_pichiy	-0.0893171
-123.333	48.5833	1	Tamiasciurus_hudsonicus	0.291349
-132.25	53.5833	1	Tamiasciurus_hudsonicus	-0.0841066
-135	56.9167	1	Tamiasciurus_hudsonicus	-1.03097
-153.583	57.4167	1	Tamiasciurus_hudsonicus	-0.162445
-135.75	57.9167	1	Tamiasciurus_hudsonicus	0.0999045
-152.75	58.25	1	Tamiasciurus_hudsonicus	-0.0992711
-55.5833	51.4167	1	Tamiasciurus_hudsonicus	0.0640589
-55.6667	51.5	1	Tamiasciurus_hudsonicus	0.0943258
-56.25	50.9167	1	Tamiasciurus_hudsonicus	0.497001
-123.417	48.5833	1	Tamias_townsendii	0.735161
-123.667	48.5	1	Tamias_townsendii	0.732166
-166.75	53.75	1	Spermophilus_parryii	-0.377076
-169.583	56.5833	1	Spermophilus_parryii	-0.0536576
-153.583	57.4167	1	Spermophilus_parryii	-0.938213
-132.75	55.5833	0	Marmota_monax	-2.88203
-169.583	56.5833	1	Alopex_lagopus	0.190336
-166.333	60.0833	1	Alopex_lagopus	0.313478
54.25	60.0833	1	Alopex_lagopus	0.323851
130.75	42.5	1	Alopex_lagopus	-0.403159
35.6667	65.0833	1	Alopex_lagopus	0.332729
156.417	50.75	1	Alopex_lagopus	0.223805
137.75	54.9167	1	Alopex_lagopus	0.332864
166.25	55	1	Alopex_lagopus	0.173527
150.667	59.0833	1	Alopex_lagopus	0.819518
-2.08332	49.25	1	Crocidura_suaveolens	0.422358
-1.24999	50.75	0	Meles_meles	0.676545
-5.83332	56	0	Meles_meles	-0.0012143
-2.66666	54.6667	1	Meles_meles	0.525015
-4.74999	54.9167	1	Meles_meles	0.329918
-2.91666	56.25	1	Meles_meles	0.967456
-4.83332	55.1667	0	Meles_meles	0.281631
-4.41666	58.4167	1	Meles_meles	0.689039
-56.5833	48.75	1	Sorex_cinereus	0.397043
-58.4167	48.4167	1	Sorex_cinereus	0.118505
-8.41666	54.75	1	Lepus_timidus	-0.018117
-9.74999	53.9167	1	Lepus_timidus	0.0511264
-5.24999	55.5833	1	Lepus_timidus	-0.0601867
-6.24999	55.75	0	Lepus_timidus	0.0343584
-5.83332	56	1	Lepus_timidus	-0.0804536
-6.33332	57.4167	1	Lepus_timidus	-0.0673561
-5.91666	57.25	0	Lepus_timidus	-0.0140798
-2.08332	53.5833	1	Lepus_timidus	0.139893
-3.41666	54.5833	1	Lepus_timidus	0.259919
-3.08332	54.4167	0	Lepus_timidus	0.278809
-1.58332	53.5	1	Lepus_timidus	0.0133512
-4.08332	55.4167	1	Lepus_timidus	0.141695
-3.16666	59.0833	1	Lepus_timidus	0.395825
-6.99999	62.0833	1	Lepus_timidus	-0.0303471
6.41668	50.5833	0	Lepus_timidus	0.368743
8.00001	50.9167	0	Lepus_timidus	0.244581
6.58334	50.9167	0	Lepus_timidus	-0.0917866
104.25	52.4167	1	Lepus_timidus	0.284849
137.417	55.0833	1	Lepus_timidus	0.767818
-9.24999	51.9167	1	Myodes_glareolus	0.10899
-6.08332	57.25	1	Myodes_glareolus	0.0386076
-5.24999	51.9167	1	Myodes_glareolus	0.763192
-5.08332	51.8333	1	Myodes_glareolus	0.764234
-6.91666	54.0833	1	Rhinolophus_ferrumequinum	0.321265
-0.166657	51.5833	1	Rhinolophus_ferrumequinum	0.52384
-5.16666	55.9167	1	Talpa_europaea	0.0508421
-6.08332	56.4167	1	Talpa_europaea	0.0666627
37.5833	48.0833	1	Talpa_europaea	0.198435
78.5833	55.0833	1	Talpa_europaea	-0.264662
13.8333	54.0833	0	Talpa_europaea	0.679708
-0.166657	51.5833	1	Glis_glis	0.873367
-0.666657	51.75	1	Glis_glis	0.664842
-3.99999	50.75	0	Hystrix_brachyura	-0.093477
-4.41666	56.9167	0	Martes_martes	0.148889
-0.749991	53.75	0	Meriones_unguiculatus	-0.272757
-1.08332	53.4167	0	Meriones_unguiculatus	-0.258166
-1.24999	50.9167	0	Meriones_unguiculatus	-0.26407
-0.666657	52	0	Moschus_moschiferus	0.135614
61.4167	58.4167	0	Moschus_moschiferus	0.779157
-0.583324	51.75	0	Muntiacus_reevesi	-0.00461468
-0.583324	52.0833	0	Muntiacus_reevesi	-0.0557617
-0.916657	52.4167	0	Muntiacus_reevesi	-0.0574781
0.0833427	51.75	0	Muntiacus_reevesi	0.00299818
0.916676	52.75	0	Muscardinus_avellanarius	0.757207
31.9167	-2.41666	1	Giraffa_camelopardalis	0.133399
31.9167	-28.25	1	Giraffa_camelopardalis	0.139263
31.9167	-2.41666	1	Hippotragus_equinus	0.374293
15.8333	-18.9167	1	Hippotragus_equinus	-0.085501
30.75	-17.9167	0	Hippotragus_equinus	0.321563
92.75	11.9167	1	Macaca_nemestrina	0.246133
103.75	1.41667	1	Macaca_nemestrina	0.749659
100.25	5.41667	1	Macaca_nemestrina	0.238301
92.75	12.5	1	Viverra_zibetha	0.479272
24.9167	35.25	1	Acomys_cahirinus	-1.79076
33.25	35.0833	1	Acomys_cahirinus	0.234773
1.41668	39	1	Genetta_genetta	0.340102
2.91668	39.5833	1	Genetta_genetta	0.303839
100.583	6	1	Bandicota_indica	0.705691
120.917	23.75	1	Bandicota_indica	0.12234
9.75001	-0.58333	1	Connochaetes_taurinus	-0.904426
33.9167	46.4167	1	Connochaetes_taurinus	-1.8488
32.25	-26.9167	1	Equus_quagga	0.917764
25.5833	-33.4167	0	Hippopotamus_amphibius	0.0246271
27.0833	-25.25	1	Hippopotamus_amphibius	0.266478
-16.5833	12.4167	1	Kobus_kob	0.246323
26.25	-32.75	1	Kobus_leche	-2.41582
30.75	-17.9167	1	Kobus_leche	-1.06569
30.75	-1.66666	1	Loxodonta_africana	0.438948
31.25	-27.5833	1	Lycaon_pictus	-0.162279
11.5833	48.1667	1	Lynx_lynx	0.280106
56	58.0833	0	Marmota_bobak	-0.894223
39.5833	49.25	0	Marmota_bobak	-0.154374
46.9167	42.4167	1	Marmota_bobak	-1.56029
129.417	62.0833	0	Marmota_camtschatica	-0.0150465
77.0833	42.75	1	Mustela_sibirica	0.807856
78.3333	42.75	1	Mustela_sibirica	0.39025
124.25	24.4167	1	Mustela_sibirica	-0.0194438
129.417	28.25	0	Mustela_sibirica	-0.799027
133.417	33.75	1	Mustela_sibirica	-0.0862354
134.917	34.75	1	Mustela_sibirica	0.395562
135.167	34.75	1	Mustela_sibirica	0.198667
142.583	43.25	1	Mustela_sibirica	-0.331128
142.583	50.4167	1	Mustela_sibirica	0.190569
31.9167	-28.25	0	Nesotragus_moschatus	0.153376
47.9167	47.25	1	Nyctereutes_procyonoides	-0.0941969
47.25	47.1667	1	Nyctereutes_procyonoides	-0.0426428
50.9167	55.4167	1	Nyctereutes_procyonoides	0.599189
43.4167	44.9167	1	Nyctereutes_procyonoides	0.56572
47.4167	45.75	1	Nyctereutes_procyonoides	0.0383766
52.75	57.25	1	Nyctereutes_procyonoides	0.554446
43.75	58.4167	1	Nyctereutes_procyonoides	0.609285
87.0833	50.75	0	Nyctereutes_procyonoides	0.338346
44.75	53.25	1	Nyctereutes_procyonoides	0.676129
31.25	59.9167	1	Nyctereutes_procyonoides	0.68232
39.0833	57.9167	1	Nyctereutes_procyonoides	0.707937
28.4167	47.25	0	Nyctereutes_procyonoides	0.920029
32.9167	55.0833	1	Nyctereutes_procyonoides	0.69307
43.4167	43.4167	1	Nyctereutes_procyonoides	0.774855
29.25	57.25	1	Nyctereutes_procyonoides	0.655873
32.4167	58.4167	1	Nyctereutes_procyonoides	0.811862
44.4167	43.0833	1	Nyctereutes_procyonoides	0.619521
37.5833	53.9167	1	Nyctereutes_procyonoides	0.765383
40.5833	54.25	1	Nyctereutes_procyonoides	0.777834
33.5833	52.9167	1	Nyctereutes_procyonoides	0.836204
39.4167	45.25	1	Nyctereutes_procyonoides	0.805792
47.0833	55.5833	1	Nyctereutes_procyonoides	0.604826
23.9167	52.5833	1	Nyctereutes_procyonoides	0.830356
142.583	50.4167	1	Nyctereutes_procyonoides	0.176171
49.9167	40.4167	1	Procapra_gutturosa	-3.35599
78.25	41.0833	1	Sciurus_vulgaris	0.535758
78.25	41.25	1	Sciurus_vulgaris	0.561615
14.0833	53.9167	1	Sciurus_vulgaris	0.690715
44.5833	42.5833	1	Sciurus_vulgaris	0.848054
41.75	45.0833	1	Sciurus_vulgaris	0.177465
42.0833	45.0833	1	Sciurus_vulgaris	0.158659
43.25	42.9167	1	Sciurus_vulgaris	0.878039
34.25	45.25	1	Sciurus_vulgaris	0.274123
37.5833	55.75	1	Sciurus_vulgaris	0.872846
13.75	54.0833	0	Sciurus_vulgaris	0.765123
43.1667	43.0833	1	Spermophilus_major	-3.11202
100.583	13.75	1	Suncus_etruscus	0.445587
6.16668	46.25	1	Tamias_sibiricus	0.1278
140.25	35.4167	1	Tamias_sibiricus	-0.0751641
125.917	-2.08333	1	Rattus_tanezumi	0.823149
127.75	-1.58333	1	Rattus_tanezumi	0.711988
127.417	0.750003	1	Rattus_tanezumi	0.407001
158.25	6.91667	1	Rattus_tanezumi	-0.22256
144.833	13.5	1	Rattus_tanezumi	0.495998
145.75	15.25	1	Rattus_tanezumi	0.455313
103.75	1.41667	1	Rhizomys_sumatrensis	0.703569
124.917	7.75	1	Nycticebus_coucang	0.438026
130.083	32.3333	1	Paguma_larvata	-0.0617462
133.417	33.75	1	Paguma_larvata	0.241031
129.75	33.0833	1	Macaca_cyclopis	0.240535
139.417	34.75	1	Callosciurus_erythraeus	-0.334515
138.417	38.0833	1	Martes_melampus	0.592427
17.5833	42.75	0	Herpestes_ichneumon	-0.268114
16.9167	42.9167	1	Herpestes_ichneumon	-0.305185
166.25	55.0833	1	Myodes_rutilus	0.258668
